# Supplementary material for: Integrating relative survival in multi-state models—a non-parametric approach
Source: Stat Methods Med Res. 2022 Mar 14;31(6):997–1012. doi: 10.1177/09622802221074156 (PMC9245158; doi:10.1177/09622802221074156)
Supplement: sj-R-3-smm-10.1177_09622802221074156 - Supplemental material for Integrating relative survival in multi-state models—a non-parametric approach [file sj-R-3-smm-10.1177_09622802221074156.R]

# Libraries:
library(missDeaths)
library(profvis)
library(dplyr)
library(foreign)
library(Hmisc)
library(cmprsk)
library(chron)
library(prodlim)
library(ggplot2)
library(tidyr)
library(mstate)

##########################
# Helper functions - Hein:

# Generate from Weibull:
# Weibull parametrization used has cumulative hazard
# H(t ; a, b) = a * t^b
# a = rate, b = shape (b=1 corresponds to exponential)
rweib <- function(n, a, b){
  return((-log(runif(n))/a)^(1/b))
}

# s: conditioning time (of intermediate event), 
# times are generated from T | T > s, with T ~ Weib(a, b)
rcweib <- function(n, a, b, s){
  return((s^b - log(runif(n))/a)^(1/b))
}
##########################
# Simulation functions:

# Function for simulating one dataset:
sim_data_fun <- function(n_obs=1000, scenario=1, include.censoring=FALSE,
                         exact.hazards=FALSE){
  conditional_time <- 50 # 180
  
  # Scenarios:
  # 1: exp.small
  # 2: exp.large
  # 3: Weibull
  # 4: cov.eff.pos
  # 5: cov.eff.neg
  
  if(scenario==0){
    # Small population hazards
    age_low <- 30
    age_up <- 60
    nrm_e <- 0.07
    nrm_p <- dar_p <- 0.005
    rel_all <- 0.1
    cens <- 0.036
    dar_e <- 0.13
  }
  else if(scenario==0.1){
    # Bigger population hazards
    age_low <- 30
    age_up <- 60
    nrm_e <- 0.04
    nrm_p <- dar_p <- 0.035
    rel_all <- 0.1
    cens <- 0.036
    dar_e <- 0.07
  }
  else if(scenario==1){
    age_low <- 30
    age_up <- 60
    # age_low <- 60
    # age_up <- 60
    nrm_e <- 0.07
    rel_all <- 0.1
    cens <- 0.036
    dar_e <- 0.13
  }
  else if(scenario==2){
    age_low <- 55
    age_up <- 85
    nrm_e <- 0.055
    rel_all <- 0.1
    cens <- 0.038
    dar_e <- 0.16
  } 
  else if(scenario==3){
    age_low <- 25 # chosen based on distribution in MDS dataset
    age_up <- 75  # chosen based on distribution in MDS dataset
    rel_a <- 0.2044
    rel_b <- 0.5818
    nrm_a <- 0.2118
    nrm_b <- 0.5278
    dar_a <- 6 # 8.2980
    dar_b <- 0.1370
    cens <- 0.0525
  }
  else if(scenario %in% c(4,5)){
    age_low <- 55
    age_up <- 85
    nrm_e <- 0.055
    if(scenario==4) rel_all <- 0.1
    else rel_all <- 0.07
    cens <- 0.038
    dar_e <- 0.16
  }
  else stop(paste0("Argument scenario doesn't take value ", scenario))
  
  # Only if Exp:
  if(exact.hazards){
    if(!(scenario %in% c(0, 0.1))) stop('Argument scenario must take values 0 or 0.1 if exact hazards are chosen.')
    y_times <- c(1, 2, 5, 10)
    # browser()
    out <- data.frame(1:5, 0, t(data.frame(rel_all*y_times, nrm_p*y_times, nrm_e*y_times, dar_p*y_times, dar_e*y_times)))
    colnames(out) <- c('trans', paste0('Haz', c(0, y_times)))
    rownames(out) <- NULL
    # # Fix left-truncated transitions on conditional time:
    # out[4,3:6] <- out[4,3:6] - conditional_time*dar_p/365
    # out[5,3:6] <- out[5,3:6] - conditional_time*dar_e/365
    
    # p_11 <- sapply(0:(365*10+3), function(x) exp(-x*(rel_all+nrm_e+nrm_p)/365.241))
    # p_22 <- sapply(0:(365*10+3), function(x) exp(-x*(dar_e+dar_p)/365.241))
    # p_22_2 <- sapply(0:(365*10+3), function(x) exp(-(365*10+3-x)*(dar_e+dar_p)/365.241))
    # p_12 <- cumsum(p_11*rel_all/365.241*p_22_2)
    
    ###
    # CODE from probtrans:
    S <- 6
    transit <- data.frame(transno=1:5, from=c(1,1,1,2,2), to=c(2,3,4,5,6))
    P <- diag(S)
    TT <- 365*10+3
    predt <- 0
    
    res <- array(0, c(TT + 1, S + 1, S))
    res[1, 1, ] <- predt
    for (j in 1:S) res[1, 1 + j, ] <- rep(c(0, 1, 0), c(j - 
                                                          1, 1, S - j))
    
    for (i in 1:(365*10+3)) {
      idx <- i
      tt <- idx
      Haztt <- data.frame(time=rep(i,5), Haz=c(rel_all, nrm_p, nrm_e, dar_p, dar_e)/365.241,trans=1:5, 
                          dhaz=c(rel_all, nrm_p, nrm_e, dar_p, dar_e)/365.241)
      lHaztt <- nrow(Haztt)
      IplusdA <- diag(S)
      for (j in 1:lHaztt) {
        from <- transit$from[transit$transno == Haztt$trans[j]]
        to <- transit$to[transit$transno == Haztt$trans[j]]
        IplusdA[from, to] <- Haztt$dhaz[j]
        IplusdA[from, from] <- IplusdA[from, from] - Haztt$dhaz[j]
      }
      
      P <- P %*% IplusdA
      
      res[idx + 1, 1, ] <- tt
      res[idx + 1, 2:(S + 1), ] <- t(P)
    }
    ###
    
    # p_25 <- cumsum(p_22*dar_p/365.241)
    # p_26 <- cumsum(p_22*dar_e/365.241)
    wh_times <- 1+c(365, 365*2, 365*5+1, 365*10+3)
    # p_25_2 <- sapply(0:(365*10+3), function(x) sum(sapply(x:(365*10+3), function(y) exp(-(y-x)*(dar_e+dar_p)/365.241)))*dar_p/365.241)
    # p_26_2 <- sapply(0:(365*10+3), function(x) sum(sapply(x:(365*10+3), function(y) exp(-(y-x)*(dar_e+dar_p)/365.241)))*dar_e/365.241)
    
    # out_probs <- data.frame(time=c(0, 365.241*y_times),
    #                         pstate1=c(1, exp(-sum(out$Haz1[1:3])), exp(-sum(out$Haz2[1:3])), exp(-sum(out$Haz5[1:3])), exp(-sum(out$Haz10[1:3]))),
    #                         pstate2=c(0, p_12[wh_times]),
    #                         pstate3=c(0, cumsum(p_11*nrm_p/365.241)[wh_times]),
    #                         pstate4=c(0, cumsum(p_11*nrm_e/365.241)[wh_times]),
    #                         pstate5=c(0, cumsum(p_12*p_25_2/365.241)[wh_times]),
    #                         pstate6=c(0, cumsum(p_12*p_26_2/365.241)[wh_times])
    #                         )
    out_probs <- data.frame(time=c(0, 365.241*y_times),
                            pstate1=c(1, res[wh_times,2,1]),
                            pstate2=c(0, res[wh_times,3,1]),
                            pstate3=c(0, res[wh_times,4,1]),
                            pstate4=c(0, res[wh_times,5,1]),
                            pstate5=c(0, res[wh_times,6,1]),
                            pstate6=c(0, res[wh_times,7,1])
    )
    
    return(list(df_ms=out, df_pt=out_probs))
  }
  
  if(scenario %in% c(0,0.1)){
    # rt1 <- slopop
    # rt1[,,] <- nrm_p/365.241
    # rt2 <- slopop
    # rt2[,,] <- dar_p/365.241
    
    # TO DO: here you make sure that DaR times happen after time of relapse for every individual.
    # Just like md.death(DaR.p) is generated conditioned on time of relapse.
    
    sim = md.simparams() +
      # Demographic variables:
      md.sex("sex", 0.5, TRUE) + 
      md.uniform("age1", age_low*365.241, age_up*365.241) +
      md.eval("age", "round(age1)")+
      md.uniform("diag", as.Date("1990-01-01"), as.Date("2000-01-01")) +
      md.eval("birth_date", "diag-age") +
      # Times to events:
      # md.death("NRM.p", rt1, "sex", "birth_date", "diag") +
      md.exp("NRM.p", "diag", "age", 0, nrm_p/365.241) +
      md.exp("NRM.e", "diag", "age", 0, nrm_e/365.241) +
      md.eval("NRM", "pmin(NRM.e, NRM.p)") +
      md.exp("Rel", "diag", "age", 0, rel_all/365.241) +
      md.exp("cens", "diag", "age", 0, cens/365.241) +
      # md.death("DaR.p", rt2, "sex", "birth_date", "Rel") +
      md.exp("DaR.p", "Rel", "age", 0, dar_p/365.241) +
      md.exp("DaR.e", "Rel", "age", 0, dar_e/365.241)
  }
  else if(scenario %in% c(1,2)){
    sim = md.simparams() +
      # Demographic variables:
      md.sex("sex", 0.5, TRUE) + 
      md.uniform("age1", age_low*365.241, age_up*365.241) +
      md.eval("age", "round(age1)")+
      # md.eval("age", "age1")+
      md.uniform("diag", as.Date("1990-01-01"), as.Date("2000-01-01")) +
      md.eval("birth_date", "diag-age") +
      # Times to events:
      md.death("NRM.p", slopop, "sex", "birth_date", "diag") +
      md.exp("NRM.e", "diag", "age", 0, nrm_e/365.241) +
      md.eval("NRM", "pmin(NRM.e, NRM.p)") +
      md.exp("Rel", "diag", "age", 0, rel_all/365.241) +
      md.exp("cens", "diag", "age", 0, cens/365.241) +
      md.death("DaR.p", slopop, "sex", "birth_date", "Rel") +
      md.exp("DaR.e", "Rel", "age", 0, dar_e/365.241)
  } 
  else if(scenario %in% c(3)){
    sim = md.simparams() +
      # Demographic variables:
      md.sex("sex", 0.5, TRUE) + 
      md.uniform("age1", age_low*365.241, age_up*365.241) +
      md.eval("age", "round(age1)")+
      # md.eval("age", "age1")+
      md.uniform("diag", as.Date("1990-01-01"), as.Date("2000-01-01")) +
      md.eval("birth_date", "diag-age") +
      # Time to event:
      md.death("NRM.p", slopop, "sex", "birth_date", "diag")
  } 
  else if(scenario %in% c(4,5)){
    sim = md.simparams() +
      # Demographic variables:
      md.sex("sex", 0.5, TRUE) + 
      md.uniform("age1", age_low*365.241, age_up*365.241) +
      md.eval("age", "round(age1)")+
      md.eval("age_regr", "age1/365.241-70")+
      # md.eval("age", "age1")+
      md.uniform("diag", as.Date("1990-01-01"), as.Date("2000-01-01")) +
      md.eval("birth_date", "diag-age") +
      # Times to events:
      md.death("NRM.p", slopop, "sex", "birth_date", "diag") +
      md.exp("NRM.e", "diag", "age_regr", 0.1, nrm_e/365.241) +
      md.eval("NRM", "pmin(NRM.e, NRM.p)")
    if(scenario==4){
      sim = sim +
        md.exp("Rel", "diag", "age_regr", 0.1, rel_all/365.241)
    } else{
      sim = sim +
        md.exp("Rel", "diag", "age_regr", -0.1, rel_all/365.241)
    }
    sim = sim +
      md.exp("cens", "diag", "age", 0, cens/365.241) +
      md.death("DaR.p", slopop, "sex", "birth_date", "Rel") +
      md.exp("DaR.e", "Rel", "age_regr", 0, dar_e/365.241)
  } else stop(paste0("Argument scenario doesn't take value ", scenario))
  
  # browser()
  sim_data <- cbind(ID = 1:n_obs,
                    md.simulate(sim, n_obs))
  
  if(scenario %in% c(3)){
    thresh <- 0.01
    nrm_e_data <- rweib(n_obs, nrm_a, nrm_b)*365.241
    nrm_e_data[nrm_e_data<thresh] <- thresh
    sim_data$NRM.e <- sim_data$diag+nrm_e_data
    sim_data$NRM <- pmin(sim_data$NRM.e, sim_data$NRM.p)
    
    rel_data <- rweib(n_obs, rel_a, rel_b)*365.241
    rel_data[rel_data<thresh] <- thresh
    sim_data$Rel <- sim_data$diag+rel_data
    sim_data$cens <- sim_data$diag+rexp(n_obs, cens/365.241)
    sim_data$DaR.p <- sim_data$NRM.p # Rethink: maybe this causes problems, because you only simulate time of death once?
    # Conditional for Rel->Dar.e:
    dar_e_data <- sapply(1:nrow(sim_data), function(argu) rcweib(1, dar_a, dar_b, as.numeric(sim_data$Rel[argu]-sim_data$diag[argu])/365.241))*365.241
    # dar_e_data <- rweib(n_obs, dar_a, dar_b)*365.241
    dar_e_data[dar_e_data<thresh] <- thresh
    sim_data$DaR.e <- sim_data$diag+dar_e_data
  } 
  
  sim_data <- sim_data %>% 
    mutate(diag2 = diag) %>% 
    dplyr::select(-age1)
  
  # browser()
  # Za foro:
  # wh.p <- which((sim_data$Rel-sim_data$diag<366))
  # sim_data$DaR.p[wh.p] <- sim_data$DaR.p[wh.p]+100
  # sim_data$DaR.e[wh.p] <- sim_data$DaR.e[wh.e]+100
  
  
  if(!include.censoring){
    sim_data <- sim_data %>%
      mutate(cens = as.Date("2120-01-01"))
  }
  
  # Censoring after 10 years:
  sim_data$diag2 <- sim_data$diag2 + lubridate::years(10)
  if(anyNA(sim_data$diag2)){
    na_inds <- is.na(sim_data$diag2)
    sim_data$diag2[na_inds] <- sim_data$diag[na_inds]+365*10+3
  }
  
  sim_data <- sim_data %>% 
    mutate(NRM.p = pmin(NRM.p, diag2)) %>% 
    mutate(NRM.e = pmin(NRM.e, diag2)) %>% 
    mutate(NRM = pmin(NRM.e, NRM.p)) %>% 
    mutate(Rel = pmin(Rel, diag2)) %>% 
    mutate(cens = pmin(cens, diag2)) %>% 
    mutate(DaR.p = pmin(DaR.p, diag2)) %>% 
    mutate(DaR.e = pmin(DaR.e, diag2)) %>% 
    mutate(DaR = pmin(DaR.e, DaR.p)) %>% 
    dplyr::select(-diag2)
  
  # Take care of DaR if Rel doesn't happen:
  sim_data$DaR.e[sim_data$Rel > sim_data$NRM] <- NA
  sim_data$DaR.p[sim_data$Rel > sim_data$NRM] <- NA
  sim_data$DaR[sim_data$Rel > sim_data$NRM] <- NA
  
  # Make sure DaR and Rel don't happen on the same day:
  if(include.censoring){
    whi <- (sim_data$Rel<sim_data$NRM) & (sim_data$Rel<sim_data$cens) & (sim_data$DaR - sim_data$Rel < 1)
    if((nrow(sim_data)-length(whi))>0) print(paste0("The number of people for which DaR and Rel happened on the same day: ", (nrow(sim_data)-length(whi))))
  }
  else{
    whi <- (sim_data$Rel<sim_data$NRM) & (sim_data$DaR - sim_data$Rel < 1)
  }
  
  # Take care of DaR values:
  whi <- which(whi==TRUE)
  if(length(whi)>0){
    for(whiter in whi){
      if(sim_data$DaR[whiter] == sim_data$DaR.p[whiter]){
        sim_data$DaR.p[whiter] <- sim_data$Rel[whiter]+1
      } else{
        sim_data$DaR.e[whiter] <- sim_data$Rel[whiter]+1
      }
      sim_data$DaR[whiter] <- sim_data$Rel[whiter]+1
    }
  }
  
  if(scenario %in% c(0, 0.1)){
    sim_data$pop.par <- c(nrm_p, dar_p)/365.241
  }
  
  return(sim_data)
}

# Function for fitting the models for a given dataset:
model_fun <- function(sim_data, full.model=FALSE, probtrans.ind=TRUE,
                      var.pop.haz = "fixed", B = 100, vartype="greenwood", 
                      ratetable=slopop, scenario=1, cond_time=TRUE,
                      use_probtrans=FALSE
){ 
  conditional_time <- 50 # 180
  # Note: editting is done only in mds_prep and not in sim_data.
  # This shouldn't cause problems, but just in case.
  
  if(!full.model){
    # Additional implementation of the sim_data transformation
    # just to see whether I'm doing it OK.
    #####
    # sim_data3 <- sim_data %>% 
    #   mutate(ind_Rel = (Rel<NRM) & (Rel<cens),
    #          ind_NRM = (NRM<cens) & (NRM<Rel),
    #          ind_DaR = ind_Rel & (DaR<cens)) %>%
    #   mutate(rel_time = ifelse(ind_Rel==1, as.numeric(Rel - diag), 
    #                            ifelse(ind_NRM==1, as.numeric(NRM - diag),
    #                                   as.numeric(cens - diag))),
    #          NRM_time = ifelse(ind_NRM==1, as.numeric(NRM - diag),
    #                            as.numeric(pmin(cens, Rel) - diag)),
    #          DaR_time = ifelse(ind_DaR==1, as.numeric(DaR - diag), 
    #                            ifelse(ind_Rel==1, as.numeric(cens - diag), NA))
    #          )
    # 
    # sim_data3 <- sim_data3 %>% 
    #   mutate(rel_time = round(pmin(rel_time, 10*365.241), 4),
    #          NRM_time = round(pmin(NRM_time, 10*365.241), 4),
    #          DaR_time = round(pmin(DaR_time, 10*365.241), 4)) 
    #   
    # transmat <- transMat(list(c(2,3),c(4), c(), c()), 
    #                      names = c("HCT", "Rel/Prog","NRM", "DaR"))
    # 
    # mds_prep3 <- msprep(data=sim_data3, trans=transmat,
    #                    time=c(NA,"rel_time", "NRM_time", "DaR_time"),
    #                    status=c(NA, "ind_Rel", "ind_NRM", "ind_DaR"), id="ID",
    #                    keep=c("sex", "age", "diag"))
    #####
    
    # Prepare data for msprep:
    sim_data <- sim_data %>% 
      mutate(ind_Rel = (Rel<NRM) & (Rel<cens),
             ind_NRM = (NRM<cens) & (NRM<Rel),
             ind_DaR = (NRM>Rel) & (DaR<cens),
             ind_Rel2 = (NRM>Rel),
             
             # rel_time = as.integer(pmin(Rel, cens)) - as.integer(diag),
             # death_time = as.integer(pmin(NRM, DaR, cens, na.rm = TRUE)) - as.integer(diag),
             rel_time = as.numeric(pmin(Rel, cens) - diag),	
             death_time = as.numeric(pmin(NRM, DaR, cens, na.rm = TRUE) - diag),
             
             rel_time = ifelse(ind_Rel, rel_time, death_time),
             death_time = ifelse(ind_NRM, death_time, 
                                 ifelse(ind_Rel2, as.numeric(pmin(DaR, cens, na.rm = TRUE) - diag), rel_time)),
             # ifelse(ind_NRM, as.numeric(NRM - diag),
             #        ifelse(ind_Rel, as.numeric(pmin(DaR, cens) - diag), as.numeric(cens-diag))),
             
             rel_status = ifelse(ind_Rel, 1, 0),
             death_status = ifelse(ind_NRM | ind_DaR, 1, 0)
      ) %>% 
      dplyr::select(-ind_Rel, -ind_NRM, -ind_DaR, -ind_Rel2) %>% 
      mutate(rel_time = pmin(rel_time, 10*365.241),
             death_time = pmin(death_time, 10*365.241))
    
    # ADDITION: round, so that cox.fit bug is fixed
    sim_data <- sim_data %>% 
      mutate(rel_time = round(rel_time, 4),
             death_time = round(death_time, 4)) 
    # You don't have to include this for big samples, since there
    # there's no bootstrap
    
    # # Checks:
    # browser()
    # sim_data %>%
    #   group_by(rel_status, death_status) %>%
    #   summarise(n=n()/nrow(sim_data))
    # 
    # sim_data %>%
    #   mutate(NRM.p.ind = (NRM.p<NRM.e & NRM.p<Rel & NRM.p<cens),
    #          NRM.e.ind = (NRM.p>NRM.e & NRM.e<Rel & NRM.e<cens),
    #          Rel.ind = (Rel<NRM & Rel<cens),
    #          DaR.e.ind = (DaR.e < DaR.p & DaR.e < cens),
    #          DaR.p.ind = (DaR.e > DaR.p & DaR.p < cens)
    #   ) %>%
    #   summarise(hct = mean(rel_status==0 & death_status==0 & rel_time>3651),
    #             cens.before.rel = mean(rel_status==0 & death_status==0 & rel_time<=3651),
    #             NRM.e.ind = mean(NRM.e.ind),
    #             NRM.p.ind = mean(NRM.p.ind),
    #             Rel.ind = mean(Rel.ind),
    #             DaR.e.ind = sum(DaR.e.ind, na.rm=TRUE)/n(),
    #             DaR.p.ind = sum(DaR.p.ind, na.rm=TRUE)/n(),
    #             cens.after.rel = mean(rel_status==1 & death_status==0 & death_time<=3651),
    #             end.follow.up.after.rel = mean(rel_status==1 & death_status==0 & death_time>3651),
    #             end.follow.up = mean(death_status==0 & death_time>3651)
    #   ) %>%
    #   mutate(total.true.cens = cens.before.rel + cens.after.rel)
    
    
    transmat <- transMat(list(c(2,3),c(4), c(), c()), 
                         names = c("HCT", "Rel/Prog","NRM", "DaR"))
    
    mds_prep <- msprep(data=sim_data, trans=transmat,
                       time=c(NA,"rel_time", "death_time", "death_time"),
                       status=c(NA, "rel_status", "death_status", "death_status"), id="ID",
                       keep=c("sex", "age", "diag"))
    
    # # Check if times are equal and fix:
    # eq_times <- which(mds_prep$Tstart>=mds_prep$Tstop)
    # mds_prep$Tstop[eq_times] <- mds_prep$Tstart[eq_times]+0.1
    
    # Remove censored transitions of timespan 0 (happens in the end):
    wh_0 <- which(!(mds_prep$time == 0 & mds_prep$status==0 & mds_prep$Tstart>3651))
    mds_prep <- mds_prep[wh_0,]
    
    if(sum(mds_prep$time == 0)>0){ warning("There're still some transitions that last time 0.")}
    
    # Add additional argument for Exponential/Weibull distribution:
    if(scenario %in% c(0, 0.1)){
      mds_prep$pop.par <- ifelse(mds_prep$trans==2, 1, 
                                 ifelse(mds_prep$trans==3, 2,
                                        0))
    }
    
    # Make sure that the first patient that arrives at Rel arrives there at time 0,
    # so that there's no bias for Rel->DaR.p
    if(scenario %in% c(0, 0.1)){
      find_id <- (mds_prep %>% filter(from==2) %>% arrange(Tstart))$ID[1]
      mds_prep[mds_prep$ID==find_id & mds_prep$from==2, "Tstart"] <- 0
    }
    
    # ####
    # # ADDITION
    # # Make left-truncated transitions conditional on a given time.
    # if(cond_time){
    #   # Remove transitions before conditional_time:
    #   remove_rows <- which(mds_prep$from==2 & mds_prep$Tstop<conditional_time)
    #   if(length(remove_rows)>0){
    #     # Remove HCT->Rel times for these people:
    #     # remove_rows_1 <- ((mds_prep$from==1) &
    #     #                     (mds_prep$ID %in% unique(mds_prep$ID[remove_rows])))
    # 
    #     # mds_prep <- mds_prep[-c(remove_rows, remove_rows_1),] # remove_rows
    #     mds_prep <- mds_prep[-c(remove_rows),] # remove_rows
    #   }
    #     
    #   # Those that reach Rel before conditional_time, move their time to conditional_time:
    #   find_cond <- which(mds_prep$from==2 & mds_prep$Tstart<conditional_time)
    #   if(length(find_cond)>0){
    #     mds_prep[find_cond,"Tstart"] <- rep(conditional_time, length(find_cond))
    #     mds_prep[find_cond,"time"] <- mds_prep[find_cond,"Tstop"] - mds_prep[find_cond,"Tstart"]
    #     
    #     # Adjust HCT->Rel times for these people:
    #     find_cond_1 <- (mds_prep$from==1 & (mds_prep$ID %in% mds_prep[find_cond,"ID"]))
    #     mds_prep[find_cond_1,"Tstop"] <- rep(conditional_time, sum(find_cond_1))
    #     mds_prep[find_cond_1,"time"] <- mds_prep[find_cond_1,"Tstop"] - mds_prep[find_cond_1,"Tstart"]
    #   }
    # }
    # ####
    
    cox_fit <- coxph(Surv(Tstart, Tstop, status)~strata(trans),
                     data=mds_prep, method="breslow")
    
    ms_fit <- msfit(cox_fit, trans=transmat, vartype=vartype)
    
    ms_relsurv <- msfit.relsurv(msfit.obj = ms_fit, data = mds_prep
                                ,ratetable = ratetable
                                ,split.transitions = c(2,3)
                                ,rmap = list(year=diag)
                                ,time.format = "days",
                                var.pop.haz = var.pop.haz,
                                B = B,
                                add.times = c(1*365.241,2*365.241,5*365.241)
    )  
    # juhi <- ms_relsurv$Haz %>% filter(trans==4)
    # lines(juhi$time, juhi$Haz, col=sample(x = colors(), size = 1))
    # browser()
    if(!probtrans.ind){
      return(list(ms_fit=ms_fit
                  ,ms_relsurv=ms_relsurv
                  # ms_fit=ms_relsurv
                  ,mds_prep=mds_prep
                  ,sim_data=sim_data))
    }
    else{
      pt <- probtrans(ms_fit, predt=0, # conditional_time
                      direction="forward", method=vartype)
      pt_relsurv <- probtrans(ms_relsurv, predt=0, # conditional_time
                                  direction="forward", method=vartype)
      
      msf_relsurv1 <- ms_relsurv
      msf_relsurv1$Haz.boot <- NULL
      msf_relsurv1[[2]] <- msf_relsurv1[[2]] %>% filter(var.pop.haz=="fixed") %>% mutate(var.pop.haz=NULL)
      
      pt_relsurv_fixed <- probtrans(msf_relsurv1, predt=0, # conditional_time
                                        direction="forward", method=vartype)
      
      return(list(ms_fit=ms_fit
                  ,ms_relsurv=ms_relsurv
                  ,pt=pt
                  ,pt_relsurv=pt_relsurv
                  ,pt_relsurv_fixed=pt_relsurv_fixed
                  ,mds_prep=mds_prep
                  ,sim_data=sim_data))
    }
    
  }
  else{
    # Transprob proportions:
    sim_data2 <- sim_data %>% 
      dplyr::select(-cens)
    
    transprobs_prop <- data.frame(time=c(10, 5, 2, 1), Rel=NA, NRM.p=NA, NRM.e=NA, DaR.p=NA, DaR.e=NA, HCT=NA)
    itera <- 1
    for(it_time in c(10, 5, 2, 1)){
      
      # Censoring after 10 years:
      sim_data2$diag2 <- sim_data2$diag + lubridate::years(it_time)
      if(anyNA(sim_data2$diag2)){
        na_inds <- is.na(sim_data2$diag2)
        sim_data2$diag2[na_inds] <- sim_data2$diag[na_inds]+365*it_time + ifelse(it_time==10, 3, ifelse(it_time==5, 2, 1))
      }
      
      sim_data2 <- sim_data2 %>% 
        mutate(rel_status = ifelse((Rel<NRM) & (Rel<diag2), 1, 0),
               NRM.p_status = ifelse((NRM.p<NRM.e) & (NRM.p<Rel) & (NRM.p<diag2), 1, 0),
               NRM.e_status = ifelse((NRM.e<NRM.p) & (NRM.e<Rel) & (NRM.e<diag2), 1, 0),
               DaR.p_status = ifelse(is.na(DaR.p), 0, ifelse((DaR.p<DaR.e) & (DaR.p<diag2), 1, 0)),
               DaR.e_status = ifelse(is.na(DaR.e), 0, ifelse((DaR.e<DaR.p) & (DaR.e<diag2), 1, 0)))
      
      transprobs <- sim_data2 %>% 
        dplyr::select(ends_with("status")) %>% 
        colSums
      transprobs[6] <- nrow(sim_data) - (transprobs[1] + transprobs[2] + transprobs[3])
      transprobs[1] <- transprobs[1] - transprobs[4] - transprobs[5]
      transprobs <- transprobs/nrow(sim_data)
      
      transprobs_prop[itera,2:7] <- transprobs
      itera <- itera+1
    }
    
    transprobs_prop <- transprobs_prop[,c(1, 7, 2:6)]
    colnames(transprobs_prop) <- c("time", paste0("pstate", 1:6))
    transprobs_prop$time <- transprobs_prop$time*365.241
    transprobs_prop <- rbind(data.frame(time=0, pstate1=1, pstate2=0, pstate3=0, pstate4=0, pstate5=0, pstate6=0),
                             transprobs_prop) %>% 
      arrange(time)
    
    # Prepare data for msprep:
    sim_data <- sim_data %>% 
      mutate(rel_status = ifelse((Rel<NRM) & (Rel<cens), 1, 0),
             NRM.p_status = ifelse((NRM.p<NRM.e) & (NRM.p<Rel) & (NRM.p<cens), 1, 0),
             NRM.e_status = ifelse((NRM.e<NRM.p) & (NRM.e<Rel) & (NRM.e<cens), 1, 0),
             DaR.p_status = ifelse(is.na(DaR.p), 0, ifelse((DaR.p<cens) & (DaR.p < DaR.e), 1, 0)),
             DaR.e_status = ifelse(is.na(DaR.e), 0, ifelse((DaR.e<cens) & (DaR.e < DaR.p), 1, 0))) %>% 
      mutate(rel_time = as.numeric(pmin(Rel, cens) - diag),
             death_time = as.numeric(pmin(NRM, DaR, cens, na.rm = TRUE) - diag),
             
             rel_time = ifelse(rel_status, rel_time, as.numeric(pmin(NRM, cens, na.rm = TRUE) - diag)),
             
             min_time = pmin(rel_time, death_time),
             
             NRM.p_time = ifelse(NRM.p_status, NRM.p-diag, rel_time),
             NRM.e_time = ifelse(NRM.e_status, NRM.e-diag, rel_time),
             NRM_time = pmin(NRM.e_time, NRM.p_time), # helper
             DaR.p_time = ifelse(DaR.p_status, DaR.p-diag, as.numeric(ifelse(is.na(DaR.e), NRM_time, pmin(DaR.e, cens)-diag))),
             DaR.e_time = ifelse(DaR.e_status, DaR.e-diag, as.numeric(ifelse(is.na(DaR.p), NRM_time, pmin(DaR.p, cens)-diag)))
      ) %>% 
      dplyr::select(-death_time, -min_time) %>% 
      mutate(rel_time = pmin(rel_time, 10*365.241),
             NRM.p_time = pmin(NRM.p_time, 10*365.241),
             NRM.e_time = pmin(NRM.e_time, 10*365.241),
             DaR.p_time = pmin(DaR.p_time, 10*365.241),
             DaR.e_time = pmin(DaR.e_time, 10*365.241))
    
    transmat <- transMat(list(c(2,3,4),c(5,6), c(), c(), c(), c()), 
                         names = c("HCT", "Rel/Prog", "NRM.p", "NRM.e", "DaR.p", "DaR.e"))
    
    # # Za foro:
    # sim_data$DaR.p_status <- 0
    # sim_data$DaR.e_status <- 0
    
    # browser()
    # # Checks:
    # sim_data %>%
    #   mutate(death_status = ifelse(NRM.p_status==1 | NRM.e_status==1 | DaR.p_status==1 | DaR.e_status==1, 1, 0)) %>%
    #   group_by(rel_status, death_status) %>%
    #   summarise(n=n()/nrow(sim_data))
    # 
    # sim_data %>%
    #   mutate(death_status = ifelse(NRM.p_status==1 | NRM.e_status==1 | DaR.p_status==1 | DaR.e_status==1, 1, 0)) %>%
    #   mutate(death_time = ifelse(rel_status==1, pmin(DaR.p_time, DaR.e_time), pmin(NRM.p_time, NRM.e_time, NRM_time))) %>%
    #   mutate(NRM.p.ind = (NRM.p<NRM.e & NRM.p<Rel & NRM.p<cens),
    #          NRM.e.ind = (NRM.p>NRM.e & NRM.e<Rel & NRM.e<cens),
    #          Rel.ind = (Rel<NRM & Rel<cens),
    #          DaR.e.ind = (DaR.e < DaR.p & DaR.e < cens),
    #          DaR.p.ind = (DaR.e > DaR.p & DaR.p < cens)
    #   ) %>%
    #   summarise(hct = mean(rel_status==0 & death_status==0 & rel_time>3651),
    #             cens.before.rel = mean(rel_status==0 & death_status==0 & rel_time<=3651),
    #             NRM.e.ind = mean(NRM.e.ind),
    #             NRM.p.ind = mean(NRM.p.ind),
    #             Rel.ind = mean(Rel.ind),
    #             DaR.e.ind = sum(DaR.e.ind, na.rm=TRUE)/n(),
    #             DaR.p.ind = sum(DaR.p.ind, na.rm=TRUE)/n(),
    #             cens.after.rel = mean(rel_status==1 & death_status==0 & death_time<=3651),
    #             end.follow.up.after.rel = mean(rel_status==1 & death_status==0 & death_time>3651),
    #             end.follow.up = mean(death_status==0 & death_time>3651)
    #   ) %>%
    #   mutate(total.true.cens = cens.before.rel + cens.after.rel)
    
    mds_prep <- msprep(data=sim_data, trans=transmat,
                       time=c(NA,"rel_time", "NRM.p_time", "NRM.e_time", "DaR.p_time", "DaR.e_time"),
                       status=c(NA, "rel_status", "NRM.p_status", "NRM.e_status", "DaR.p_status", "DaR.e_status"),
                       id="ID",
                       keep=c("sex", "age", "diag"))
    
    # Remove censored transitions of timespan 0 (happens in the end):
    wh_0 <- which(!(mds_prep$time == 0 & mds_prep$status==0 & mds_prep$Tstart>3651))
    if((nrow(mds_prep)-length(wh_0))>0) print(paste0("Number of censored transitions of timespan = 0 (happens in the end): ", (nrow(mds_prep)-length(wh_0))))
    mds_prep <- mds_prep[wh_0,]
    
    print(paste0('Data is prepared. ', Sys.time()))
    
    ###
    # Calculate pop hazs:
    # mds_sub <- mds_prep %>% filter(to==3)
    # mds_sub$year <- mds_sub$diag
    # juh <- haz_function(Surv(time,status)~1, mds_sub, 
    #                                          add.times=c(1,2,5,10)*365.241)
    ###
    
    
    # ####
    # # ADDITION
    # # Make left-truncated transitions conditional on a given time.
    # if(cond_time){
    #   # Remove L-T transitions before conditional_time:
    #   remove_rows <- which(mds_prep$from==2 & mds_prep$Tstop<conditional_time)
    #   if(length(remove_rows)>0){
    #     # Remove HCT->Rel times for these people:
    #     # remove_rows_1 <- ((mds_prep$from==1) &
    #     #                     (mds_prep$ID %in% unique(mds_prep$ID[remove_rows])))
    #     
    #     # mds_prep <- mds_prep[-c(remove_rows, remove_rows_1),] # remove_rows
    #     mds_prep <- mds_prep[-c(remove_rows),] # remove_rows
    #   }
    #   # Those that reach Rel before conditional_time, move their time to conditional_time:
    #   find_cond <- which(mds_prep$from==2 & mds_prep$Tstart<conditional_time)
    #   if(length(find_cond)>0){
    #     mds_prep[find_cond,"Tstart"] <- rep(conditional_time, length(find_cond))
    #     mds_prep[find_cond,"time"] <- mds_prep[find_cond,"Tstop"] - mds_prep[find_cond,"Tstart"]
    # 
    #     # Adjust HCT->Rel times for these people:
    #     find_cond_1 <- ((mds_prep$from==1) & (mds_prep$ID %in% mds_prep[find_cond,"ID"]))
    #     mds_prep[find_cond_1,"Tstop"] <- rep(conditional_time, sum(find_cond_1))
    #     mds_prep[find_cond_1,"time"] <- mds_prep[find_cond_1,"Tstop"] - mds_prep[find_cond_1,"Tstart"]
    #   }
    # }
    # ####
    cox_fit <- coxph(Surv(Tstart, Tstop, status)~strata(trans),
                     data=mds_prep, method="breslow")
    print(paste0('Cox model is finished. ', Sys.time()))
    ms_fit <- msfit(cox_fit, trans=transmat, vartype=vartype)
    print(paste0('Hazard model is finished. ', Sys.time()))
    if(!probtrans.ind){
      return(list(ms_fit=ms_fit
                  ,mds_prep=mds_prep
                  ,sim_data=sim_data
                  ,transprobs_prop=transprobs_prop))
    }
    else{
      if(use_probtrans){
        # You actually don't need to fit probtrans, use transprobs_prop
        pt <- probtrans(ms_fit, predt=0, # conditional_time
                        direction="forward", method=vartype)
      } else{
        pt <- transprobs_prop
      }
      return(list(ms_fit=ms_fit
                  ,pt=pt
                  ,mds_prep=mds_prep
                  ,sim_data=sim_data
                  ,transprobs_prop=transprobs_prop))
    }
  }
}

# Simulation function for true values (least-false parameter)
sim_fun_big_samples <- function(n_obs=1000, n_sim=2, full.model = FALSE, probtrans.ind = FALSE
                                , scenario=1, use_probtrans=FALSE
){
  
  message(paste0('Simulating using sim_fun_big_samples for scenario ', 
                 scenario, ', nobs ', n_obs, 
                 ', nsim ', n_sim, ', time ', Sys.time()))
  
  # if(full.model)  no.rows <- 5
  # else  no.rows <- 3
  no.rows <- 5
  
  df_ms <- data.frame(trans=rep(NA, no.rows*n_sim), Haz1=NA, Haz2=NA, Haz5=NA, Haz10=NA)
  df_pt <- data.frame(time=rep(NA, 4*n_sim), pstate1=NA, pstate2=NA, pstate3=NA, pstate4=NA
                      , pstate5=NA, pstate6=NA)
  
  df_ms_var <- data.frame(trans1=rep(NA, no.rows*n_sim), varHaz1=NA, varHaz2=NA, varHaz5=NA, varHaz10=NA)  
  df_pt_var <- data.frame(time=rep(NA, 4*n_sim), se1=NA, se2=NA, se3=NA, se4=NA
                          , se5=NA, se6=NA)
  
  # if(!identical(big_sample, data.frame())){
  #   # Remove unneeded columns:
  #   big_sample$df_ms[,c("trans","Haz0")] <- NULL
  #   big_sample$df_ms_var[,c("trans","varHaz0")] <- NULL
  # }
  
  for(i in 1:n_sim){
    
    df_iter <- sim_data_fun(n_obs = n_obs, scenario=scenario, include.censoring = FALSE)
    df_iter <- model_fun(df_iter, full.model = full.model, probtrans.ind = probtrans.ind,
                         use_probtrans=use_probtrans)
    # Hazard:
    if(full.model) df_ms_tmp <- df_iter$ms_fit
    else df_ms_tmp <- df_iter$ms_relsurv
    df_ms1 <- df_ms_tmp[[1]] %>% 
      group_by(trans) %>% 
      summarise(Haz1 = tail(Haz[time<=365.241*1], n=1),
                Haz2 = tail(Haz[time<=365.241*2], n=1),
                Haz5 = tail(Haz[time<=365.241*5], n=1),
                Haz10 = tail(Haz, n=1))
    
    df_ms[((i-1)*no.rows+1):(i*no.rows),] <- df_ms1
    
    # Hazard variance:
    df_ms_var1 <- df_ms_tmp[[2]] %>% 
      filter(trans1 == trans2)
    
    df_ms_var1 <- df_ms_var1 %>% 
      group_by(trans1) %>% 
      summarise(varHaz1 = tail(varHaz[time<=365.241*1], n=1),
                varHaz2 = tail(varHaz[time<=365.241*2], n=1),
                varHaz5 = tail(varHaz[time<=365.241*5], n=1),
                varHaz10 = tail(varHaz, n=1))
    
    df_ms_var[((i-1)*no.rows+1):(i*no.rows),] <- df_ms_var1
    
    
    # tmp <- df_ms_var1[,2:5]^(1/2)*qnorm(0.975)
    # ((df_ms1[,2:5]-tmp) <= big_sample$df_ms) & ((df_ms1[,2:5]+tmp) >= big_sample$df_ms)
    # big_sample$df_ms
    
    # 
    # # Transprob:
    # if(probtrans.ind){
    #   # TO DO in report: point out that you do this only for transitions starting from HCT
    #   df_pt1 <- rbind(df_iter$pt[[1]] %>% filter( 365.241*1 - time>=0) %>% tail(n=1),
    #                   df_iter$pt[[1]] %>% filter( 365.241*2 - time>=0) %>% tail(n=1),
    #                   df_iter$pt[[1]] %>% filter( 365.241*5 - time>=0) %>% tail(n=1),
    #                   df_iter$pt[[1]] %>% filter( 365.241*10 - time>=0) %>% tail(n=1)) %>%
    #     mutate(time = c(1,2,5,10)*365.241)
    # 
    #   df_pt[(i*4-3):(i*4),] <- df_pt1 %>%
    #     dplyr::select(-starts_with("se"))
    # 
    #   # Transprob variance:
    #   df_pt_var[(i*4-3):(i*4),] <- df_pt1 %>%
    #     dplyr::select(-starts_with("pstate"))
    # }
  }
  
  # Hazard:
  df_ms <- df_ms %>%
    group_by(trans) %>% 
    summarise(Haz1se = sd(Haz1)/sqrt(n_sim),
              Haz1 = mean(Haz1),
              Haz2se = sd(Haz2)/sqrt(n_sim),
              Haz2 = mean(Haz2),
              Haz5se = sd(Haz5)/sqrt(n_sim),
              Haz5 = mean(Haz5),
              Haz10se = sd(Haz10)/sqrt(n_sim),
              Haz10 = mean(Haz10)) %>% 
    mutate(Haz0=0) %>% 
    dplyr::select(trans, Haz0, 3,2,5,4,7,6,9,8)
  
  # Hazard variance:
  df_ms_var <- df_ms_var %>%
    group_by(trans1) %>% 
    summarise(varHaz1se = sd(varHaz1)/sqrt(n_sim),
              varHaz1 = mean(varHaz1),
              varHaz2se = sd(varHaz2)/sqrt(n_sim),
              varHaz2 = mean(varHaz2),
              varHaz5se = sd(varHaz5)/sqrt(n_sim),
              varHaz5 = mean(varHaz5),
              varHaz10se = sd(varHaz10)/sqrt(n_sim),
              varHaz10 = mean(varHaz10)) %>% 
    mutate(varHaz0=0) %>% 
    dplyr::select(trans1, varHaz0, 3,2,5,4,7,6,9,8) %>% 
    dplyr::rename(trans=trans1)
  
  # if(probtrans.ind){
  #   if(no.rows==5){
  #     df_pt <- rbind(data.frame(time=0, pstate1se=0, pstate1=1, pstate2se=0, pstate2=0, pstate3se=0, pstate3=0, pstate4se=0, pstate4=0, pstate5se=0, pstate5=0, pstate6se=0, pstate6=0),
  #                    df_pt %>% 
  #                      group_by(time) %>% 
  #                      summarise(pstate1se = sd(pstate1)/sqrt(n_sim),
  #                                pstate1 = mean(pstate1),
  #                                pstate2se = sd(pstate2)/sqrt(n_sim),
  #                                pstate2 = mean(pstate2),
  #                                pstate3se = sd(pstate3)/sqrt(n_sim),
  #                                pstate3 = mean(pstate3),
  #                                pstate4se = sd(pstate4)/sqrt(n_sim),
  #                                pstate4 = mean(pstate4),
  #                                pstate5se = sd(pstate5)/sqrt(n_sim),
  #                                pstate5 = mean(pstate5),
  #                                pstate6se = sd(pstate6)/sqrt(n_sim),
  #                                pstate6 = mean(pstate6)))
  #     
  #     df_pt_var <- rbind(data.frame(time=0, se1se=0, se1=0, se2se=0, se2=0, se3se=0, se3=0, se4se=0, se4=0, se5se=0, se5=0, se6se=0, se6=0),
  #                        df_pt_var %>% 
  #                          group_by(time) %>% 
  #                          summarise(se1se = sd(se1)/sqrt(n_sim),
  #                                    se1 = mean(se1),
  #                                    se2se = sd(se2)/sqrt(n_sim),
  #                                    se2 = mean(se2),
  #                                    se3se = sd(se3)/sqrt(n_sim),
  #                                    se3 = mean(se3),
  #                                    se4se = sd(se4)/sqrt(n_sim),
  #                                    se4 = mean(se4),
  #                                    se5se = sd(se5)/sqrt(n_sim),
  #                                    se5 = mean(se5),
  #                                    se6se = sd(se6)/sqrt(n_sim),
  #                                    se6 = mean(se6)))
  #   }
  #   else{
  #     df_pt <- rbind(data.frame(time=0, pstate1se=0, pstate1=1, pstate2se=0, pstate2=0, pstate3se=0, pstate3=0, pstate4se=0, pstate4=0),
  #                    df_pt %>% 
  #                      group_by(time) %>% 
  #                      summarise(pstate1se = sd(pstate1)/sqrt(n_sim),
  #                                pstate1 = mean(pstate1),
  #                                pstate2se = sd(pstate2)/sqrt(n_sim),
  #                                pstate2 = mean(pstate2),
  #                                pstate3se = sd(pstate3)/sqrt(n_sim),
  #                                pstate3 = mean(pstate3),
  #                                pstate4se = sd(pstate4)/sqrt(n_sim),
  #                                pstate4 = mean(pstate4)))
  #     
  #     df_pt_var <- rbind(data.frame(time=0, se1se=0, se1=0, se2se=0, se2=0, se3se=0, se3=0, se4se=0, se4=0),
  #                        df_pt_var %>% 
  #                          group_by(time) %>% 
  #                          summarise(se1se = sd(se1)/sqrt(n_sim),
  #                                    se1 = mean(se1),
  #                                    se2se = sd(se2)/sqrt(n_sim),
  #                                    se2 = mean(se2),
  #                                    se3se = sd(se3)/sqrt(n_sim),
  #                                    se3 = mean(se3),
  #                                    se4se = sd(se4)/sqrt(n_sim),
  #                                    se4 = mean(se4)))
  #   }
  # }
  
  if(n_sim==1){
    # Remove SE columns:
    df_ms <- df_ms %>% dplyr::select(-ends_with("se"))
    # df_pt <- df_pt %>% dplyr::select(-ends_with("se"))
    if(probtrans.ind){
      df_ms_var <- df_ms_var %>% dplyr::select(-ends_with("se"))
      # df_pt_var <- df_pt_var %>% dplyr::select(-ends_with("se"))
    }
  }
  
  # Take into account proportions for transition probabilities:
  df_pt <- df_iter$pt
  
  if(probtrans.ind){
    return(list(df_ms=df_ms, df_pt=df_pt, df_ms_var=df_ms_var, df_pt_var=df_pt_var, transprobs_prop=df_iter$transprobs_prop, df_iter=df_iter))
  }
  else{
    return(list(df_ms=df_ms, df_ms_var=df_ms_var, transprobs_prop=df_iter$transprobs_prop, df_iter=df_iter))
  }
}

# Simulation function:
sim_fun <- function(n_obs=1000, n_sim=2, full.model = FALSE, probtrans.ind = FALSE
                    , var.pop.haz = "fixed", B = 100, scenario=1
                    , true.values=data.frame(),
                    vartype="greenwood",
                    outer.var=data.frame(),
                    ratetable=slopop,
                    one_rep=FALSE){
  
  message(paste0('Simulating using sim_fun for scenario ', scenario, ', nobs ', n_obs, 
                 ', nsim ', n_sim, ', time ', Sys.time()))
  
  if(full.model) use_probtrans <- TRUE
  else use_probtrans <- FALSE
  
  # Prepare seeds:
  eff_seeds <- sample(1:2^15, n_sim)
  
  # if(full.model)  no.rows <- 5
  # else  no.rows <- 3
  no.rows <- 5
  
  df_ms <- data.frame(trans=rep(NA, no.rows*n_sim), Haz1=NA, Haz2=NA, Haz5=NA, Haz10=NA)
  df_pt <- data.frame(time=rep(NA, 4*n_sim), pstate1=NA, pstate2=NA, pstate3=NA, pstate4=NA
                      , pstate5=NA, pstate6=NA)
  
  df_ms_var <- data.frame(trans1=rep(NA, no.rows*n_sim*2), var.pop.haz=NA, varHaz1=NA, varHaz2=NA, varHaz5=NA, varHaz10=NA)
  # df_ms_var <- data.frame(trans1=rep(NA, 13*n_sim), var.pop.haz=NA, varHaz1=NA, varHaz2=NA, varHaz5=NA, varHaz10=NA)
  df_pt_var <- data.frame(time=rep(NA, 2*4*n_sim), se1=NA, se2=NA, se3=NA, se4=NA
                          , se5=NA, se6=NA, var.pop.haz=NA)
  
  df_ms_ci <- list(plain.fixed=NA, plain.boot=NA, q.boot=NA, log.boot=NA)
  df_pt_ci <- list(plain.fixed=NA, plain.boot=NA, q.boot=NA, log.boot=NA)
  
  df_ms_ci_width <- list(plain.fixed=list(), plain.boot=list(), q.boot=list(), log.boot=list())
  df_pt_ci_width <- list(plain.fixed=list(), plain.boot=list(), q.boot=list(), log.boot=list())
  
  df_ms_ci_basic <- list()
  
  msm_ms_sim <- data.frame(trans=rep(NA, 3*n_sim), Haz1=NA, Haz2=NA, Haz5=NA, Haz10=NA)
  msm_ms_var <- data.frame(trans1=rep(NA, 3*n_sim), varHaz1=NA, varHaz2=NA, varHaz5=NA, varHaz10=NA)
  
  # Remove objects we don't need:
  true.values$df_ms$Haz0 <- NULL
  # Add hazards for basic MSM model:
  true.values$df_ms_basic <- true.values$df_ms %>% 
    mutate(trans=ifelse(trans==3, 2, ifelse(trans %in% c(4,5), 3, trans))) %>% 
    group_by(trans) %>% 
    summarise_all(sum)
  
  basic_ms <- data.frame(trans=rep(NA, 3*n_sim), Haz1=NA, Haz2=NA, Haz5=NA, Haz10=NA)
  basic_pt <- data.frame(time=rep(NA, 4*n_sim), pstate1=NA, pstate2=NA, pstate3=NA, pstate4=NA)
  
  CIms_lower <- list(plain.fixed=list(), plain.boot=list(),
                     q.boot=list(), log.boot=list())
  
  CIms_upper <- list(plain.fixed=list(), plain.boot=list(),
                     q.boot=list(), log.boot=list())
  
  CIpt_lower <- list(plain.fixed=list(), plain.boot=list(),
                     q.boot=list(), log.boot=list())
  
  CIpt_upper <- list(plain.fixed=list(), plain.boot=list(),
                     q.boot=list(), log.boot=list())
  
  
  for(i in 1:n_sim){
    
    if(i %in% seq(50, max(100,n_sim), by=50)){ print(i) }
    # Set seed:
    set.seed(eff_seeds[i])
    
    data_iter <- sim_data_fun(n_obs = n_obs, scenario=scenario
                              , include.censoring=TRUE)
    
    if(scenario %in% c(0, 0.1)){
      if(i==1){
        ratetable1 <- ratetable
        ratetable1[,,] <- data_iter$pop.par[1]
        ratetable2 <- ratetable
        ratetable2[,,] <- data_iter$pop.par[2]
        
        ratetable <- relsurv::joinrate(list(nrm_p=ratetable1, dar_p=ratetable2), dim.name="pop.par")
      }
      
      data_iter$pop.par <- NULL
    }
    
    df_iter <- tryCatch(model_fun(data_iter, full.model = full.model, probtrans.ind = probtrans.ind, var.pop.haz = var.pop.haz, B = B, vartype=vartype, ratetable=ratetable, scenario=scenario, use_probtrans=use_probtrans),
                        error=function(neki){ 
                          message(paste("Error za ta seed:", eff_seeds[i], "| i =",i))
                          message("Here's the original error message:")
                          message(neki)
                          return(NA)},
                        warning=function(cond){ 
                          message(paste("Warning za ta seed:", eff_seeds[i], "| i =",i))
                          message("Here's the original warning message:")
                          message(cond)
                          return(suppressWarnings(model_fun(data_iter, full.model = full.model, probtrans.ind = probtrans.ind, var.pop.haz = var.pop.haz, B = B, vartype=vartype, ratetable=ratetable, scenario=scenario, use_probtrans=use_probtrans)))})
    
    if(one_rep) return(df_iter)
    # browser()
    # f_time <- (df_iter$mds_prep %>% filter(from==2) %>% arrange(Tstop))$Tstop[1]
    # no_at_risk <- df_iter$mds_prep %>% filter(from==2) %>%
    #   filter(Tstart<f_time & Tstop > f_time) %>% distinct(ID) %>% nrow
    # 
    # no_at_risk_cond_time <- df_iter$mds_prep %>% filter(from==2) %>%
    #   filter(Tstart<180 & Tstop > 180) %>% distinct(ID) %>% nrow
    # 
    # time50 <- (df_iter$mds_prep %>% filter(from==2) %>% arrange(Tstart))[50,"Tstart"]
    # 
    # stevilo <- 5
    # 
    # tmp_data <- (df_iter$mds_prep %>% filter(from==2) %>% arrange(Tstart))
    # if(sum(tmp_data$Tstart[stevilo] <= tmp_data$Tstop[1:stevilo])==stevilo){
    #   times_st <- tmp_data$Tstart[stevilo]
    # } else{
    #   times_st <- tmp_data$Tstart[stevilo+3]
    # }
    # 
    # if(i==1){
    #   f_time_vec <- f_time
    #   no_at_risk_vec <- no_at_risk
    #   no_at_risk_cond_time_vec <- no_at_risk_cond_time
    #   time50_vec <- time50
    #   times_st_vec <- times_st
    # } else{
    #   f_time_vec <- c(f_time_vec, f_time)
    #   no_at_risk_vec <- c(no_at_risk_vec, no_at_risk)
    #   no_at_risk_cond_time_vec <- c(no_at_risk_cond_time_vec, no_at_risk_cond_time)
    #   time50_vec <- c(time50_vec, time50)
    #   times_st_vec <- c(times_st_vec, times_st)
    # }
    # if(i==n_sim) browser()
    # next
    # summary(f_time_vec)
    # summary(no_at_risk_vec)
    # summary(no_at_risk_cond_time_vec)
    # summary(time50_vec)
    # summary(times_st_vec)
    
    # browser()
    # lines(df_iter$pt[[1]]$time, df_iter$pt[[1]]$pstate1, col=i)
    # lines((df_iter$ms_relsurv$Haz %>% filter(trans==4))$time,
    #       (df_iter$ms_relsurv$Haz %>% filter(trans==4))$Haz, col=i)
    # if(i==50){ browser()}
    # df_iter$mds_prep %>% filter(from==2) %>% arrange(Tstop) %>% head
    # df_iter$mds_prep %>% filter(from==2) %>% filter(Tstart<69.3146 & Tstop > 69.3146)
    
    
    # Hazard:
    if(full.model) df_ms_tmp <- df_iter$ms_fit
    else df_ms_tmp <- df_iter$ms_relsurv
    
    # if(i %in% c(2,3)) browser()
    
    df_ms1 <- df_ms_tmp[[1]] %>% 
      group_by(trans) %>% 
      summarise(Haz1 = tail(Haz[time<=365.241*1], n=1),
                Haz2 = tail(Haz[time<=365.241*2], n=1),
                Haz5 = tail(Haz[time<=365.241*5], n=1),
                Haz10 = tail(Haz, n=1))
    
    if(scenario %in% c(0, 0.1)){
      bias_diff <- abs(df_ms1$Haz1[4]-true.values$df_ms$Haz1[4])
      if(bias_diff>1e-16){
        print(paste0('For iteration ',i,' we skip modeling, since the Haz bias for trans==4 is: ',bias_diff))
        next
      }
    }
    
    # if(scenario %in% c(0, 0.1)){ 
    #   wh_01 <- which.max(subset(df_iter$ms_relsurv$Haz, trans==4)$Haz != 0) - 1
    #   
    #   if(wh_01 != 0){
    #     dodatek_0 <- subset(df_iter$ms_relsurv$Haz, trans==4)$time[wh_01]
    #     dodatek <- unique(ratetable)*dodatek_0
    #     df_ms1[4,2:5] <- df_ms1[4,2:5] + dodatek
    #     
    #     dodatek <- dodatek_0*true.values$df_ms[5,2]/365.241
    #     df_ms1[5,2:5] <- df_ms1[5,2:5] + dodatek
    #   }
    #   
    #   if(abs(df_ms1[4,2] - true.values$df_ms[4,2]) > 2e-11){
    #     # It can sometimes happen that the at-risk process for
    #     # Rel -> DaR goes from 0 to 1 and then back to 0.
    #     # Consequently, the pop. hazards in this case would be 
    #     # a bit smaller. We thus fix this:
    #     df_ms1[4,2:5] <- true.values$df_ms[4,2:5]
    #     df_ms1[5,2:5] <- true.values$df_ms[5,2:5]
    #   }
    # } 
    
    df_ms[((i-1)*no.rows+1):(i*no.rows),] <- df_ms1
    
    # if(df_ms1[5,"Haz1"]>0.6){ browser()}
    
    # Hazard variance:
    df_ms_var1 <- df_ms_tmp[[2]] %>% 
      filter(trans1 == trans2)
    
    # # Add basic msm results:
    # df_ms_var1 <- rbind(df_ms_var1, 
    #                     df_iter$ms_fit[[2]] %>% 
    #                       filter(trans1==trans2) %>% 
    #                       mutate(trans1 = ifelse(trans1==3, 5, ifelse(trans1==2, 3, trans1)),
    #                              trans2 = ifelse(trans2==3, 5, ifelse(trans2==2, 3, trans2))) %>% 
    #                       mutate(var.pop.haz = "basic.msm"))
    
    if(full.model) df_ms_var1$var.pop.haz <- "fixed"
    
    # Take values at wanted times:
    df_ms_var1 <- df_ms_var1 %>% 
      group_by(trans1, var.pop.haz) %>% 
      summarise(varHaz1 = tail(varHaz[time<=365.241*1], n=1),
                varHaz2 = tail(varHaz[time<=365.241*2], n=1),
                varHaz5 = tail(varHaz[time<=365.241*5], n=1),
                varHaz10 = tail(varHaz, n=1))
    
    df_ms_var[((i-1)*2*no.rows+1):(i*no.rows*2),] <- df_ms_var1 %>% mutate(var.pop.haz = as.character(var.pop.haz))
    # df_ms_var[((i-1)*13+1):(i*13),] <- df_ms_var1 %>% mutate(var.pop.haz = as.character(var.pop.haz))
    
    # Hazard CIs:
    
    # Plain fixed CI:
    plain.fixed.s <- (df_ms_var1 %>% filter(var.pop.haz=="fixed") %>% mutate(var.pop.haz=NULL))^(1/2)*qnorm(0.975)
    # Plain boot CI:
    plain.boot.s <- (df_ms_var1 %>% filter(var.pop.haz=="bootstrap") %>% mutate(var.pop.haz=NULL))^(1/2)*qnorm(0.975)
    # plain.boot.s <- plain.fixed.s
    
    # Boot CI:
    yrs <- c(1,2,5,10)
    df_boot_lower <- df_ms1
    df_boot_upper <- df_ms1
    
    for(yr in 1:4){
      if(yr<4){
        vr_helper <- which(df_iter$ms_relsurv[[4]][[1]]$time<=365.241*yrs[yr])
        vrstice <- c(vr_helper[diff(vr_helper)>1], vr_helper[length(vr_helper)])
        # df_iter$ms_relsurv[[4]][[1]][vrstice, ] # check
      }
      else{
        # For year 10 find rows a bit differently
        vrstice <- c(which(diff(df_iter$ms_relsurv[[4]][[1]]$time)<0), nrow(df_iter$ms_relsurv[[4]][[1]]))
      }
      
      quants <- sapply(df_iter$ms_relsurv[[4]], function(x) x[vrstice, "Haz"])
      quants <- apply(quants, 1, quantile, probs = c(0.025, 0.975),  na.rm = TRUE)
      
      df_boot_lower[,yr+1] <- quants[1,]
      df_boot_upper[,yr+1] <- quants[2,]
    }
    
    # log.boot CI:
    df_ms2 <- df_ms1
    df_ms2[df_ms2<0] <- 0
    
    lower <- exp(log(df_ms2) - plain.boot.s / df_ms2)
    upper <- suppressWarnings(exp(log(df_ms2) + plain.boot.s / df_ms2)) # suppress, bc sometimes NaN
    
    upper[is.na(upper)] <- 0
    lower[lower<0] <- 0
    
    change_CI <- (plain.boot.s==0)
    if(sum(change_CI)>0){
      # browser()
      df_ms2 <- as.matrix(df_ms1)
      lower[change_CI] <- df_ms2[change_CI]
      upper[change_CI] <- df_ms2[change_CI]
    }
    
    # tryCatch(expr={
    #   juhu <- as.integer((lower <= true.values$df_ms) & (upper >= true.values$df_ms))
    # }, warning=function(w){
    #   message(lower)
    #   message(upper)
    #   message(true.values$df_ms)
    #   # Choose a return value in case of warning
    #   return(NULL)
    # })
    if(is.na(df_ms_ci$plain.fixed[1])){
      df_ms_ci$plain.fixed <- (((df_ms1-plain.fixed.s) <= true.values$df_ms) & ((df_ms1+plain.fixed.s) >= true.values$df_ms))
      df_ms_ci$plain.boot <- (((df_ms1-plain.boot.s) <= true.values$df_ms) & ((df_ms1+plain.boot.s) >= true.values$df_ms))
      df_ms_ci$q.boot <- ((df_boot_lower <= true.values$df_ms) & (df_boot_upper >= true.values$df_ms))
      df_ms_ci$log.boot <- ((lower <= true.values$df_ms) & (upper >= true.values$df_ms))
    }
    else{
      df_ms_ci$plain.fixed <- df_ms_ci$plain.fixed + as.integer(((df_ms1-plain.fixed.s) <= true.values$df_ms) & ((df_ms1+plain.fixed.s) >= true.values$df_ms))
      df_ms_ci$plain.boot <- df_ms_ci$plain.boot + as.integer(((df_ms1-plain.boot.s) <= true.values$df_ms) & ((df_ms1+plain.boot.s) >= true.values$df_ms))
      df_ms_ci$q.boot <- df_ms_ci$q.boot + as.integer((df_boot_lower <= true.values$df_ms) & (df_boot_upper >= true.values$df_ms))
      df_ms_ci$log.boot <- df_ms_ci$log.boot + as.integer((lower <= true.values$df_ms) & (upper >= true.values$df_ms))
    }
    
    # Save CIs:
    CIms_lower$plain.fixed[[i]] <- df_ms1-plain.fixed.s
    CIms_lower$plain.boot[[i]] <- df_ms1-plain.boot.s
    CIms_lower$q.boot[[i]] <- df_boot_lower
    CIms_lower$log.boot[[i]] <- lower
    
    CIms_upper$plain.fixed[[i]] <- df_ms1+plain.fixed.s
    CIms_upper$plain.boot[[i]] <- df_ms1+plain.boot.s
    CIms_upper$q.boot[[i]] <- df_boot_upper
    CIms_upper$log.boot[[i]] <- upper
    
    # CI widths:
    df_ms_ci_width$plain.fixed[[i]] <- plain.fixed.s*2
    df_ms_ci_width$plain.boot[[i]] <- plain.boot.s*2
    df_ms_ci_width$q.boot[[i]] <- df_boot_upper - df_boot_lower
    df_ms_ci_width$log.boot[[i]] <- upper - lower
    # if(any(abs(upper-lower)>100)) browser()
    
    # Transprob:
    if(probtrans.ind){
      if(full.model) df_pt_tmp <- df_iter$pt
      else df_pt_tmp <- df_iter$pt_relsurv
      
      df_pt1 <- rbind(df_pt_tmp[[1]] %>% filter( 365.241*1 - time>=0) %>% tail(n=1),
                      df_pt_tmp[[1]] %>% filter( 365.241*2 - time>=0) %>% tail(n=1),
                      df_pt_tmp[[1]] %>% filter( 365.241*5 - time>=0) %>% tail(n=1),
                      df_pt_tmp[[1]] %>% filter( 365.241*10 - time>=0) %>% tail(n=1)) %>% 
        mutate(time = c(1,2,5,10)*365.241)
      
      
      df_pt[(i*4-3):(i*4),] <- df_pt1 %>% 
        dplyr::select(-starts_with("se"))
      
      # Transprob variance:
      df_pt_var1 <-  df_pt1 %>% 
        # Bootstrap:
        dplyr::select(-starts_with("pstate")) %>% 
        mutate(var.pop.haz = "bootstrap")
      if(full.model==FALSE){
        df_pt_var1 <- rbind(
          df_pt_var1,
          # Fixed:
          rbind(df_iter$pt_relsurv_fixed[[1]] %>% filter( 365.241*1 - time>=0) %>% tail(n=1),
                df_iter$pt_relsurv_fixed[[1]] %>% filter( 365.241*2 - time>=0) %>% tail(n=1),
                df_iter$pt_relsurv_fixed[[1]] %>% filter( 365.241*5 - time>=0) %>% tail(n=1),
                df_iter$pt_relsurv_fixed[[1]] %>% filter( 365.241*10 - time>=0) %>% tail(n=1)) %>% 
            mutate(time = c(1,2,5,10)*365.241) %>% 
            dplyr::select(-starts_with("pstate")) %>% 
            mutate(var.pop.haz = "fixed")
        )
      }
      
      df_pt_var[(i*8-7):(i*8),] <- df_pt_var1
      
      df_pt1 <- df_pt1 %>% 
        dplyr::select(-starts_with("se"))
    }
    
    # Transprob CIs:
    
    # Plain fixed CI:
    
    plain.fixed.s <- (df_pt_var1 %>% filter(var.pop.haz=="fixed") %>% mutate(var.pop.haz=NULL))*qnorm(0.975)
    # Plain boot CI:
    plain.boot.s <- (df_pt_var1 %>% filter(var.pop.haz=="bootstrap") %>% mutate(var.pop.haz=NULL))*qnorm(0.975)
    # Boot CI:
    yrs <- c(1,2,5,10)
    df_boot_lower <- df_pt1
    df_boot_upper <- df_pt1
    
    for(yr in 1:4){
      if(yr<4){
        vrstice <- which.max(df_iter$pt_relsurv$pt.boot[[1]][[1]]$time>365.241*yrs[yr])-1
        # df_iter$pt_relsurv$pt.boot[[1]][[1]][vrstice, ] # check
      }
      else{
        vrstice <- nrow(df_iter$pt_relsurv$pt.boot[[1]][[1]])
      }
      
      quants <- lapply(df_iter$pt_relsurv$pt.boot[[1]], function(x) x[vrstice, ])
      quants <- do.call("rbind", quants)
      quants <- apply(quants, 2, quantile, probs = c(0.025, 0.975),  na.rm = TRUE)
      
      df_boot_lower[yr, 2:7] <- quants[1, 2:7]
      df_boot_upper[yr, 2:7] <- quants[2, 2:7]
    }
    
    # log.boot CI:
    if( (sum(df_pt1<0)>0) | (sum(df_pt1[,2:7]>1)>0) ){
      print(paste("Log boot CI hm hm at seed: ", eff_seeds[i]))
      print(df_pt1)
    }
    df_pt2 <- df_pt1
    df_pt2[df_pt2<0] <- 0
    
    lower <- exp(log(df_pt2) - plain.boot.s / df_pt2)
    upper <- exp(log(df_pt2) + plain.boot.s / df_pt2)
    
    upper[is.na(upper)] <- 0
    
    lower[lower<0] <- 0
    upper[upper>1] <- 1
    change_CI <- (plain.boot.s==0)
    if(sum(change_CI)>0){
      # browser()
      df_pt2 <- as.matrix(df_pt1)
      lower[change_CI] <- df_pt2[change_CI]
      upper[change_CI] <- df_pt2[change_CI]
    }
    
    if(i==1){
      df_pt_ci$plain.fixed <- (((df_pt1-plain.fixed.s) <= true.values$df_pt[2:5,]) & ((df_pt1+plain.fixed.s) >= true.values$df_pt[2:5,]))
      df_pt_ci$plain.boot <- (((df_pt1-plain.boot.s) <= true.values$df_pt[2:5,]) & ((df_pt1+plain.boot.s) >= true.values$df_pt[2:5,]))
      df_pt_ci$q.boot <- ((df_boot_lower <= true.values$df_pt[2:5,]) & (df_boot_upper >= true.values$df_pt[2:5,]))
      df_pt_ci$log.boot <- ((lower <= true.values$df_pt[2:5,]) & (upper >= true.values$df_pt[2:5,]))
    }
    else{
      df_pt_ci$plain.fixed <- df_pt_ci$plain.fixed + as.integer(((df_pt1-plain.fixed.s) <= true.values$df_pt[2:5,]) & ((df_pt1+plain.fixed.s) >= true.values$df_pt[2:5,]))
      df_pt_ci$plain.boot <- df_pt_ci$plain.boot + as.integer(((df_pt1-plain.boot.s) <= true.values$df_pt[2:5,]) & ((df_pt1+plain.boot.s) >= true.values$df_pt[2:5,]))
      df_pt_ci$q.boot <- df_pt_ci$q.boot + as.integer((df_boot_lower <= true.values$df_pt[2:5,]) & (df_boot_upper >= true.values$df_pt[2:5,]))
      df_pt_ci$log.boot <- df_pt_ci$log.boot + as.integer((lower <= true.values$df_pt[2:5,]) & (upper >= true.values$df_pt[2:5,]))
    }
    
    # Save CIs:
    CIpt_lower$plain.fixed[[i]] <- df_pt1-plain.fixed.s
    CIpt_lower$plain.boot[[i]] <- df_pt1-plain.boot.s
    CIpt_lower$q.boot[[i]] <- df_boot_lower
    CIpt_lower$log.boot[[i]] <- lower
    
    CIpt_upper$plain.fixed[[i]] <- df_pt1+plain.fixed.s
    CIpt_upper$plain.boot[[i]] <- df_pt1+plain.boot.s
    CIpt_upper$q.boot[[i]] <- df_boot_upper
    CIpt_upper$log.boot[[i]] <- upper
    
    # CI widths:
    df_pt_ci_width$plain.fixed[[i]] <- plain.fixed.s*2
    df_pt_ci_width$plain.boot[[i]] <- plain.boot.s*2
    df_pt_ci_width$q.boot[[i]] <- df_boot_upper - df_boot_lower
    df_pt_ci_width$log.boot[[i]] <- upper - lower
    
    # Basic MSM Aalen/Greenwood hazards and variance:
    msm_ms_var_tmp <- df_iter$ms_fit[[2]] %>%
      filter(trans1==trans2) %>%
      group_by(trans1) %>%
      summarise(varHaz1 = tail(varHaz[time<=365.241*1], n=1),
                varHaz2 = tail(varHaz[time<=365.241*2], n=1),
                varHaz5 = tail(varHaz[time<=365.241*5], n=1),
                varHaz10 = tail(varHaz, n=1))
    
    msm_ms_var[((i-1)*3+1):(i*3),] <- msm_ms_var_tmp
    
    # Save objects
    msm_ms_tmp <-  df_iter$ms_fit[[1]] %>%
      group_by(trans) %>%
      summarise(Haz1 = tail(Haz[time<=365.241*1], n=1),
                Haz2 = tail(Haz[time<=365.241*2], n=1),
                Haz5 = tail(Haz[time<=365.241*5], n=1),
                Haz10 = tail(Haz, n=1))
    
    msm_ms_sim[((i-1)*3+1):(i*3),] <- msm_ms_tmp
    
    # CI:
    # Plain:
    if(identical(outer.var, data.frame())){
      plain.fixed.s <- (msm_ms_var_tmp^(1/2))*qnorm(0.975)
    }
    else{
      plain.fixed.s <- outer.var*qnorm(0.975)
    }
    
    # Log:
    lower <- exp(log(msm_ms_tmp) - plain.fixed.s / msm_ms_tmp)
    upper <- suppressWarnings(exp(log(msm_ms_tmp) + plain.fixed.s / msm_ms_tmp)) # suppress, bc sometimes NaN
    
    upper[is.na(upper)] <- 0
    lower[lower<0] <- 0
    
    if(identical(df_ms_ci_basic, list())){
      df_ms_ci_basic$plain.fixed <- (((msm_ms_tmp-plain.fixed.s) <= true.values$df_ms_basic) & ((msm_ms_tmp+plain.fixed.s) >= true.values$df_ms_basic))
      df_ms_ci_basic$log.fixed <- ((lower <= true.values$df_ms_basic) & (upper >= true.values$df_ms_basic))
    }
    else{
      df_ms_ci_basic$plain.fixed <- df_ms_ci_basic$plain.fixed + as.integer(((msm_ms_tmp-plain.fixed.s) <= true.values$df_ms_basic) & ((msm_ms_tmp+plain.fixed.s) >= true.values$df_ms_basic))
      df_ms_ci_basic$log.fixed <- df_ms_ci_basic$log.fixed + as.integer((lower <= true.values$df_ms_basic) & (upper >= true.values$df_ms_basic))
    }
    
    
    ###
    # Estimates for bias in basic MSM:
    ###
    basic_ms1 <- df_iter$ms_fit$Haz %>%
      group_by(trans) %>%
      summarise(Haz1 = tail(Haz[time<=365.241*1], n=1),
                Haz2 = tail(Haz[time<=365.241*2], n=1),
                Haz5 = tail(Haz[time<=365.241*5], n=1),
                Haz10 = tail(Haz, n=1))
    
    basic_ms[((i-1)*3+1):(i*3),] <- basic_ms1
    
    
    
    basic_pt1 <- rbind(df_iter$pt[[1]] %>% filter( 365.241*1 - time>=0) %>% tail(n=1),
                       df_iter$pt[[1]] %>% filter( 365.241*2 - time>=0) %>% tail(n=1),
                       df_iter$pt[[1]] %>% filter( 365.241*5 - time>=0) %>% tail(n=1),
                       df_iter$pt[[1]] %>% filter( 365.241*10 - time>=0) %>% tail(n=1)) %>%
      mutate(time = c(1,2,5,10)*365.241)
    
    
    basic_pt[(i*4-3):(i*4),] <- basic_pt1 %>%
      dplyr::select(-starts_with("se"))
  }
  # Take care of skipped transitions:
  df_ms <- na.omit(df_ms)
  df_pt <- na.omit(df_pt)
  df_ms_var <- na.omit(df_ms_var)
  df_pt_var <- na.omit(df_pt_var)
  msm_ms_sim <- na.omit(msm_ms_sim)
  msm_ms_var <- na.omit(msm_ms_var)
  basic_ms <- na.omit(basic_ms)
  basic_pt <- na.omit(basic_pt)
  
  pf_tmp <- which(sapply(df_ms_ci_width$plain.fixed, is.null))
  if(length(pf_tmp)>0) df_ms_ci_width$plain.fixed <- df_ms_ci_width$plain.fixed[-pf_tmp]
  pb_tmp <- which(sapply(df_ms_ci_width$plain.boot, is.null))
  if(length(pb_tmp)>0) df_ms_ci_width$plain.boot <- df_ms_ci_width$plain.boot[-pb_tmp]
  qb_tmp <- which(sapply(df_ms_ci_width$q.boot, is.null))
  if(length(qb_tmp)>0) df_ms_ci_width$q.boot <- df_ms_ci_width$q.boot[-qb_tmp]
  lb_tmp <- which(sapply(df_ms_ci_width$log.boot, is.null))
  if(length(lb_tmp)>0) df_ms_ci_width$log.boot <- df_ms_ci_width$log.boot[-lb_tmp]
  
  pt_pf_tmp <- which(sapply(df_pt_ci_width$plain.fixed, is.null))
  if(length(pt_pf_tmp)>0) df_pt_ci_width$plain.fixed <- df_pt_ci_width$plain.fixed[-pt_pf_tmp]
  pt_pb_tmp <- which(sapply(df_pt_ci_width$plain.boot, is.null))
  if(length(pt_pb_tmp)>0) df_pt_ci_width$plain.boot <- df_pt_ci_width$plain.boot[-pt_pb_tmp]
  pt_qb_tmp <- which(sapply(df_pt_ci_width$q.boot, is.null))
  if(length(pt_qb_tmp)>0) df_pt_ci_width$q.boot <- df_pt_ci_width$q.boot[-pt_qb_tmp]
  pt_lb_tmp <- which(sapply(df_pt_ci_width$log.boot, is.null))
  if(length(pt_lb_tmp)>0) df_pt_ci_width$log.boot <- df_pt_ci_width$log.boot[-pt_lb_tmp]
  
  ####
  # Basic MSM:
  basic_ms <- basic_ms %>%
    group_by(trans) %>% 
    summarise(Haz1se = sd(Haz1)/sqrt(n_sim),
              Haz1 = mean(Haz1),
              Haz2se = sd(Haz2)/sqrt(n_sim),
              Haz2 = mean(Haz2),
              Haz5se = sd(Haz5)/sqrt(n_sim),
              Haz5 = mean(Haz5),
              Haz10se = sd(Haz10)/sqrt(n_sim),
              Haz10 = mean(Haz10)) %>% 
    mutate(Haz0=0) %>% 
    dplyr::select(trans, Haz0,3,2,5,4,7,6,9,8)
  
  
  basic_pt <- rbind(data.frame(time=0, pstate1se=0, pstate1=1, pstate2se=0, pstate2=0, pstate3se=0, pstate3=0, pstate4se=0, pstate4=0),
                    basic_pt %>% 
                      group_by(time) %>% 
                      summarise(pstate1se = sd(pstate1)/sqrt(n_sim),
                                pstate1 = mean(pstate1),
                                pstate2se = sd(pstate2)/sqrt(n_sim),
                                pstate2 = mean(pstate2),
                                pstate3se = sd(pstate3)/sqrt(n_sim),
                                pstate3 = mean(pstate3),
                                pstate4se = sd(pstate4)/sqrt(n_sim),
                                pstate4 = mean(pstate4))) %>% 
    dplyr::select(time, pstate1, pstate1se, pstate2, pstate2se, pstate3, pstate3se, pstate4, pstate4se)
  ####
  
  out_ms_var <- df_ms %>%
    group_by(trans) %>% 
    summarise(Haz1se = sd(Haz1),
              Haz2se = sd(Haz2),
              Haz5se = sd(Haz5),
              Haz10se = sd(Haz10))
  
  out_ms_var_basic <- msm_ms_sim %>%
    group_by(trans) %>% 
    summarise(Haz1se = sd(Haz1),
              Haz2se = sd(Haz2),
              Haz5se = sd(Haz5),
              Haz10se = sd(Haz10))
  
  # Hazard:
  df_ms_complete <- df_ms
  
  # if(anyNA(df_ms)) browser()
  df_ms <- df_ms %>%
    group_by(trans) %>% 
    summarise(Haz1se = sd(Haz1)/sqrt(n_sim),
              Haz1 = mean(Haz1),
              Haz2se = sd(Haz2)/sqrt(n_sim),
              Haz2 = mean(Haz2),
              Haz5se = sd(Haz5)/sqrt(n_sim),
              Haz5 = mean(Haz5),
              Haz10se = sd(Haz10)/sqrt(n_sim),
              Haz10 = mean(Haz10)) %>% 
    mutate(Haz0=0) %>% 
    dplyr::select(trans, Haz0,3,2,5,4,7,6,9,8)
  
  # Hazard variance:
  df_ms_var <- df_ms_var %>%
    # FOR SIMULATIONS I'M USING SEs, NOT VARs:
    mutate(varHaz1 = sqrt(varHaz1),
           varHaz2 = sqrt(varHaz2),
           varHaz5 = sqrt(varHaz5),
           varHaz10 = sqrt(varHaz10)) %>% 
    group_by(trans1, var.pop.haz) %>% 
    summarise(varHaz1se = sd(varHaz1)/sqrt(n_sim),
              varHaz1 = mean(varHaz1),
              varHaz2se = sd(varHaz2)/sqrt(n_sim),
              varHaz2 = mean(varHaz2),
              varHaz5se = sd(varHaz5)/sqrt(n_sim),
              varHaz5 = mean(varHaz5),
              varHaz10se = sd(varHaz10)/sqrt(n_sim),
              varHaz10 = mean(varHaz10)) %>% 
    mutate(varHaz0=0) %>% 
    dplyr::select(trans1, var.pop.haz, varHaz0, 4,3,6,5,8,7,10,9) %>% 
    dplyr::rename(trans=trans1)
  
  # Basic MSM Aalen/Greenwood hazards and variance:
  msm_ms_var <- msm_ms_var %>% 
    group_by(trans1) %>% 
    summarise(varHaz1 = mean(sqrt(varHaz1)),
              varHaz2 = mean(sqrt(varHaz2)),
              varHaz5 = mean(sqrt(varHaz5)),
              varHaz10 = mean(sqrt(varHaz10)))
  
  if(probtrans.ind){
    if(no.rows==5){
      
      out_pt_var <- df_pt %>% 
        group_by(time) %>% 
        summarise(pstate1 = sd(pstate1),
                  pstate2 = sd(pstate2),
                  pstate3 = sd(pstate3),
                  pstate4 = sd(pstate4),
                  pstate5 = sd(pstate5),
                  pstate6 = sd(pstate6))
      
      df_pt <- rbind(data.frame(time=0, pstate1se=0, pstate1=1, pstate2se=0, pstate2=0, pstate3se=0, pstate3=0, pstate4se=0, pstate4=0, pstate5se=0, pstate5=0, pstate6se=0, pstate6=0),
                     df_pt %>% 
                       group_by(time) %>% 
                       summarise(pstate1se = sd(pstate1)/sqrt(n_sim),
                                 pstate1 = mean(pstate1),
                                 pstate2se = sd(pstate2)/sqrt(n_sim),
                                 pstate2 = mean(pstate2),
                                 pstate3se = sd(pstate3)/sqrt(n_sim),
                                 pstate3 = mean(pstate3),
                                 pstate4se = sd(pstate4)/sqrt(n_sim),
                                 pstate4 = mean(pstate4),
                                 pstate5se = sd(pstate5)/sqrt(n_sim),
                                 pstate5 = mean(pstate5),
                                 pstate6se = sd(pstate6)/sqrt(n_sim),
                                 pstate6 = mean(pstate6)))
      
      df_pt_var <- rbind(data.frame(time=0, var.pop.haz=c("bootstrap", "fixed"), se1se=0, se1=0, se2se=0, se2=0, se3se=0, se3=0, se4se=0, se4=0, se5se=0, se5=0, se6se=0, se6=0) %>% 
                           mutate(var.pop.haz=as.character(var.pop.haz)),
                         df_pt_var %>% 
                           group_by(time, var.pop.haz) %>% 
                           summarise(se1se = sd(se1)/sqrt(n_sim),
                                     se1 = mean(se1),
                                     se2se = sd(se2)/sqrt(n_sim),
                                     se2 = mean(se2),
                                     se3se = sd(se3)/sqrt(n_sim),
                                     se3 = mean(se3),
                                     se4se = sd(se4)/sqrt(n_sim),
                                     se4 = mean(se4),
                                     se5se = sd(se5)/sqrt(n_sim),
                                     se5 = mean(se5),
                                     se6se = sd(se6)/sqrt(n_sim),
                                     se6 = mean(se6)) %>% as.data.frame)
    }
    else{
      df_pt <- rbind(data.frame(time=0, pstate1se=0, pstate1=1, pstate2se=0, pstate2=0, pstate3se=0, pstate3=0, pstate4se=0, pstate4=0),
                     df_pt %>% 
                       group_by(time) %>% 
                       summarise(pstate1se = sd(pstate1)/sqrt(n_sim),
                                 pstate1 = mean(pstate1),
                                 pstate2se = sd(pstate2)/sqrt(n_sim),
                                 pstate2 = mean(pstate2),
                                 pstate3se = sd(pstate3)/sqrt(n_sim),
                                 pstate3 = mean(pstate3),
                                 pstate4se = sd(pstate4)/sqrt(n_sim),
                                 pstate4 = mean(pstate4)))
      
      df_pt_var <- rbind(data.frame(time=0, var.pop.haz=c("bootstrap", "fixed"), se1se=0, se1=0, se2se=0, se2=0, se3se=0, se3=0, se4se=0, se4=0, se5se=0, se5=0, se6se=0, se6=0) %>% 
                           mutate(var.pop.haz=as.character(var.pop.haz)),
                         df_pt_var %>% 
                           group_by(time, var.pop.haz) %>% 
                           summarise(se1se = sd(se1)/sqrt(n_sim),
                                     se1 = mean(se1),
                                     se2se = sd(se2)/sqrt(n_sim),
                                     se2 = mean(se2),
                                     se3se = sd(se3)/sqrt(n_sim),
                                     se3 = mean(se3),
                                     se4se = sd(se4)/sqrt(n_sim),
                                     se4 = mean(se4)) %>% as.data.frame)
    }
  }
  
  if(n_sim==1){
    # Remove SE columns:
    df_ms <- df_ms %>% dplyr::select(-ends_with("se"))
    df_pt <- df_pt %>% dplyr::select(-ends_with("se"))
    if(probtrans.ind){
      df_ms_var <- df_ms_var %>% dplyr::select(-ends_with("se"))
      df_pt_var <- df_pt_var %>% dplyr::select(-ends_with("se"))
    }
  }
  # Standardize coverages:
  df_ms_ci <- mapply(FUN = `/`, df_ms_ci, n_sim, SIMPLIFY = FALSE)
  df_ms_ci_SE <- lapply(df_ms_ci, function(x) sqrt(x*(1-x)/n_sim))
  df_ms_ci_SE$plain.fixed[,"trans"] <- df_ms_ci_SE$plain.boot[,"trans"] <- df_ms_ci_SE$q.boot[,"trans"] <- df_ms_ci_SE$log.boot[,"trans"] <- 1:5
  df_ms_ci_SE <- lapply(df_ms_ci_SE, as.data.frame)
  df_ms_ci$plain.fixed[,"trans"] <- df_ms_ci$plain.boot[,"trans"] <- df_ms_ci$q.boot[,"trans"] <- df_ms_ci$log.boot[,"trans"] <- 1:5
  df_ms_ci <- lapply(df_ms_ci, as.data.frame)
  
  df_pt_ci <- mapply(FUN = `/`, df_pt_ci, n_sim, SIMPLIFY = FALSE)
  df_pt_ci_SE <- lapply(df_pt_ci, function(x) sqrt(x*(1-x)/n_sim))
  df_pt_ci_SE$plain.fixed[,"time"] <- df_pt_ci_SE$plain.boot[,"time"] <- df_pt_ci_SE$q.boot[,"time"] <- df_pt_ci_SE$log.boot[,"time"] <- c(1,2,5,10)
  df_pt_ci_SE <- lapply(df_pt_ci_SE, as.data.frame)
  df_pt_ci$plain.fixed[,"time"] <- df_pt_ci$plain.boot[,"time"] <- df_pt_ci$q.boot[,"time"] <- df_pt_ci$log.boot[,"time"] <- c(1,2,5,10)
  df_pt_ci <- lapply(df_pt_ci, as.data.frame)
  
  df_ms_ci_basic <- mapply(FUN = `/`, df_ms_ci_basic, n_sim, SIMPLIFY = FALSE)
  df_ms_ci_basic_SE <- lapply(df_ms_ci_basic, function(x) sqrt(x*(1-x)/n_sim))
  df_ms_ci_basic_SE$plain.fixed[,"trans"] <- df_ms_ci_basic_SE$log.fixed[,"trans"] <- 1:3
  df_ms_ci_basic_SE <- lapply(df_ms_ci_basic_SE, as.data.frame)
  df_ms_ci_basic$plain.fixed[,"trans"] <- df_ms_ci_basic$log.fixed[,"trans"] <- 1:3
  df_ms_ci_basic <- lapply(df_ms_ci_basic, as.data.frame)
  
  # CI widths:
  df_ms_ci_width$plain.fixed <- plyr::aaply(plyr::laply(df_ms_ci_width$plain.fixed,
                                                        as.matrix), c(2, 3), mean)
  df_ms_ci_width$plain.boot <- plyr::aaply(plyr::laply(df_ms_ci_width$plain.boot,
                                                       as.matrix), c(2, 3), mean)
  df_ms_ci_width$q.boot <- plyr::aaply(plyr::laply(df_ms_ci_width$q.boot,
                                                   as.matrix), c(2, 3), mean)
  df_ms_ci_width$log.boot <- plyr::aaply(plyr::laply(df_ms_ci_width$log.boot,
                                                     as.matrix), c(2, 3), mean)
  
  df_pt_ci_width$plain.fixed <- plyr::aaply(plyr::laply(df_pt_ci_width$plain.fixed,
                                                        as.matrix), c(2, 3), mean)
  df_pt_ci_width$plain.boot <- plyr::aaply(plyr::laply(df_pt_ci_width$plain.boot,
                                                       as.matrix), c(2, 3), mean)
  df_pt_ci_width$q.boot <- plyr::aaply(plyr::laply(df_pt_ci_width$q.boot,
                                                   as.matrix), c(2, 3), mean)
  df_pt_ci_width$log.boot <- plyr::aaply(plyr::laply(df_pt_ci_width$log.boot,
                                                     as.matrix), c(2, 3), mean)
  
  
  if(probtrans.ind){
    return(list(df_ms=df_ms, df_pt=df_pt, df_ms_var=df_ms_var, df_pt_var=df_pt_var, df_ms_ci=df_ms_ci, df_ms_ci_SE=df_ms_ci_SE, df_ms_ci_basic=df_ms_ci_basic, df_ms_ci_basic_SE=df_ms_ci_basic_SE, df_pt_ci=df_pt_ci, df_pt_ci_SE=df_pt_ci_SE, transprobs_prop=df_iter$transprobs_prop, out_ms_var=out_ms_var, out_ms_var_basic=out_ms_var_basic, out_pt_var=out_pt_var, msm_ms_var=msm_ms_var, msm_ms_sim=msm_ms_sim, df_ms_complete=df_ms_complete, basic_ms=basic_ms, basic_pt=basic_pt, df_ms_ci_width=df_ms_ci_width, df_pt_ci_width=df_pt_ci_width, CIms_lower=CIms_lower, CIms_upper=CIms_upper,CIpt_lower=CIpt_lower,CIpt_upper=CIpt_upper))
  }
  else{
    return(list(df_ms=df_ms, df_ms_var=df_ms_var, df_ms_ci=df_ms_ci, df_ms_ci_SE=df_ms_ci_SE, df_pt_ci=df_pt_ci, transprobs_prop=df_iter$transprobs_prop, out_ms_var=out_ms_var, out_ms_var_basic=out_ms_var_basic, msm_ms_var=msm_ms_var, basic_ms=basic_ms, basic_pt=basic_pt, df_ms_ci_width=df_ms_ci_width, df_pt_ci_width=df_pt_ci_width, CIms_lower=CIms_lower, CIms_upper=CIms_upper,CIpt_lower=CIpt_lower,CIpt_upper=CIpt_upper))
  }
}

##########################
# Usage:

n_obs_big <- 100000 # sample size using which true values are calculated
n_obs <- 500 # sample size
n_sim <- 100 # number of repetitions
scenario <- 2 # scenario (see possible values in function sim_data_fun)
B <- 100 # number of bootstrap replications

# Calculate true values on a big dataset (least-false parameter)
# This is added for practical reasons since it is faster and easily repeatable.
# True values in the article were calculated using numerical integration w.r.t. 
# demographic covariates.
big_sample <- sim_fun_big_samples(n_obs = n_obs_big, n_sim = 1,
                                  full.model = TRUE, probtrans.ind = TRUE, scenario=scenario)

# Run simulation:
sim_sample <- sim_fun(n_obs = n_obs, n_sim = n_sim, probtrans.ind = TRUE,
                      true.values=big_sample, B = B, var.pop.haz = "both", 
                      scenario=scenario, vartype = "greenwood")

# Compare cumulative hazards:
big_sample$df_ms
sim_sample$df_ms
# Compare transition probabilities:
big_sample$df_pt
sim_sample$df_pt
# Standard errors:
sim_sample$df_ms_var
sim_sample$df_pt_var
# Coverage probabilities:
sim_sample$df_ms_ci
sim_sample$df_pt_ci
