# Supplementary material for: Integrating relative survival in multi-state models—a non-parametric approach
Source: Stat Methods Med Res. 2022 Mar 14;31(6):997–1012. doi: 10.1177/09622802221074156 (PMC9245158; doi:10.1177/09622802221074156)
Supplement: sj-R-4-smm-10.1177_09622802221074156 - Supplemental material for Integrating relative survival in multi-state models—a non-parametric approach [file sj-R-4-smm-10.1177_09622802221074156.R]

library(mstate)

# Load synthetic MDS dataset:
load('mds.RData')
head(mds)
#variables:
#id: unique patient identifier
#rfs: relapse-free survival, time to relapse, death or censoring (whatever comes first) in years
#srv: overall survival, time to death or censoring (whatever comes first) in years
#rel_s: status indicator for relapse (0=censoring, 1=event)
#srv_s: status indicator for death (0=censoring, 1=event)
#age: age at start (alloHCT) in years
#sex: patient sex (male/female)
#dateHCT: date of start (alloHCT), format year-month-day
#country: country of origin of the patient

# Prepare landmark dataset:
# 1. Take 60>= subjects that are still alive and relapse-free at landmark time 2 years
ids <- mds$id[mds$rfs >= 2 & mds$age>=60]
mds <- mds[mds$id %in% ids,]
# 2. Adjust times and covariates:
mds$rfs <- mds$rfs - 2
mds$srv <- mds$srv - 2
mds$age <- mds$age + 2
mds$dateHCT <- mds$dateHCT + 2*365
  
# Load mortality tables:
load("joinpoptab.RData")
#this contains the joinpoptab object with all the population mortality tables of the countries in the dataset in the format required by the functions in the relsurv package

# Define the transition matrix:
tmat <- transMat(list(c(2,3),c(4), c(), c()), 
                 names = c("Alive_relapse-free", "Relapse","NRM", "DaR"))

# Prepare data in long format using msprep:
mds_msm <- msprep(data=mds, trans=tmat, 
              time=c(NA,"rfs", "srv", "srv"), 
              status=c(NA, "rel_s", "srv_s", "srv_s"), 
              id="id", keep=c("age", "sex", "dateHCT", "country"))

# Coxph object based on msprep object:
cox <- coxph(Surv(Tstart, Tstop, status)~strata(trans), 
                 data=mds_msm, method="breslow")

# Estimated hazards:
msf <- msfit(cox,trans=tmat, vartype="greenwood")

# Extending the msfit object so that the transitions to death are split in excess and population transitions:
msf_relsurv <- msfit.relsurv(msfit.obj = msf, data = mds_msm, 
                             split.transitions = c(2,3), # which transitions should be split; numbers given in tmat
                             ratetable=joinpoptab, # Mortality tables
                             # additional mortality tables available: www.mortality.org
                             rmap=list(age=age*365.241, year=dateHCT), # link the variable names in the dataset with those in the ratetable; note age has to be given in days
                             time.format = "years", # the time unit used in the data, options available are XXXX
                             var.pop.haz = 'bootstrap', # how variance should be estimated
                             B=100, # number of bootstrap replications (only relevant if var.pop.haz='bootstrap')
                             add.times=5 # additionally evaluate hazards at 5 years
)

# Estimate the transition probabilities:
pt <- probtrans(msf_relsurv, predt=0, direction="forward", method="greenwood")

# Estimated cumulative hazards with the corresponding 
# bootstrap standard errors at 1,2, 5 years:
summary(msf_relsurv, times = c(1,2,5))
# Estimated transition probabilities together with the corresponding 
# bootstrap standard errors and log.boot confidence intervals 
# at 1,2, 5 years:
summary(object = pt, times = c(1,2,5), conf.type = 'log')

# Plotting the measures:
plot(msf_relsurv, use.ggplot = TRUE)
plot(pt, use.ggplot = TRUE)
